# Supplementary material for: Effectiveness of the Korean National Cancer Screening Program in Reducing Colorectal Cancer Mortality
Source: Cancers (Basel). 2024 Dec 23;16(24):4278. doi: 10.3390/cancers16244278 (PMC11674503; doi:10.3390/cancers16244278)
Supplement: Supplementary file 1 [file cancers-16-04278-s001.zip]

Archive with 1 entries (1 files):
- cancers-3371182-supplementary.pdf
